# Supplementary material for: Nitroglycerin-responsive gene switch for the on-demand production of therapeutic proteins
Source: Nat Biomed Eng. 2025 Feb 14;9(7):1129–43. doi: 10.1038/s41551-025-01350-7 (PMC12270905; doi:10.1038/s41551-025-01350-7)
Supplement: Supplementary file 8 — Source data and unprocessed western blot. [file 41551_2025_1350_MOESM8_ESM.xlsx]

## Sheet: Source Data Fig. 2
		Fig. 2a
			sCG αβ
			(-)	12.8197	11.7548	12.1002	39.9943	41.9535	41.7821	12.7061	11.7915	11.6335	12.6064	12.2996	13.5146
			(+)	11.655	10.8198	11.042	145.814	151.823	129.881	15.7284	12.0762	12.2067	12.5938	12.9177	14.0481
		Fig. 2b
			PKG1β	17.9293	19.4401	19.2846	256.739	277.924	233.985	197.726	164.332	182.611	99.8111	107.152	104.397
			PKG2	11.6807	11.8714	11.4007	258.275	274.844	233.281	31.3143	31.5502	39.3443	27.1006	22.8355	26.4691
			PKG1β +PKG2	25.0938	28.7362	28.1749	395.779	401.702	359.458	205.656	285.932	286.52	156.686	166.619	165.185
		Fig. 2c
			HEK293	10.3295	7.5444	10.0429	304.07	251.894	248.329
			HepG2	6.46702	6.58864	10.3898	102.335	150.855	116.409
			HeLa	12.828	9.66912	9.96853	116.626	138.18	100.802
			HDFn	18.7207	17.0631	17.7658	103.766	112.09	126.955
			CHO-K1	11.7525	12.4102	13.228	92.828	112.891	111.233
			A549	18.8543	18.3058	18.0556	56.3834	71.5367	74.9392
			BHK-21	6.16883	8.24595	6.16595	30.4376	44.2193	45.9614
			HT-1080	2.05678	2.22199	2.26649	16.4834	21.9952	22.0192

## Sheet: Source Data Fig. 3
		Fig. 3a
				DETA NONOate (μM)
				0	6813	6936	6644	6614
				14	8734	10244	10339	8634
				18	9840	9455	11315	11517
				23	21015	16696	17914	17002
				31	23252	25256	26022	39945
				40	54545	63497	60748	40186
				52	95496	115399	175057	101137
				68	231061	220327	232431	286660
				88	614402	652110	690483	647228
				115	825020	835694	866545	960567
				150	874456	898587	905091	954356
		Fig. 3b
				DETA NONOate (μM)
				0	3.5818	3.4862	3.1206	3.4596
				14	3.618	3.124	3.4382	3.4134
				18	3.1832	3.6332	3.3772	3.321
				23	3.0862	3.2806	3.1944	3.5636
				31	2.9362	2.985	2.6998	3.39074
				40	3.1166	2.7067	2.261	2.7236
				52	1.7261	2.6784	2.1686	2.16
				68	1.4296	1.943	1.16738	1.4919
				88	0.6974	1.0881	1.0791	1.4243
				115	0.3958	0.669462	0.6909	0.8955
				150	0.372	0.8113	0.503	0.5655
		Fig. 3c
				time (hours)
				0	827	772	574	287	387	1554	1879	2757	1872	362
				4	3147	2212	2139	2352	2149	6827	5278	5291	7468	7197
				8	4783	4753	4405	5533	10396	124485	121272	122528	127144	131104
				12	6259	6787	7130	7165	7170	333141	337786	331373	312966	308720
				16	8474	10003	9707	9222	9342	573777	529788	559344	553464	564892
				20	13405	13603	14309	12366	12759	746641	707328	668249	706039	746154
				24	14445	14495	15314	15003	16969	858373	883413	935597	937391	888398
				28	20693	18773	24835	18666	18743	928257	916343	1041891	920340	1007864
		Fig. 3d
				time (day)
				1	17311	15100	14413	19980
				2	2223167	1423281	1614779	1720339
				3	68754	162340	28525	48440
				4	2924543	2695519	1892497	1783357
				5	192098	72185	80396	98541
				6	2681226	2257998	1361502	1756564
				7	221951	194161	184093	84614
		Fig. 3e
				time (day)
				1	98.1	100	97.4	91.5	98.1	91.6	90.4	96.8
				2	90.1	96.1	100	97.1	87.4	97.1	94.8	88.1
				3	100	98.7	93.5	87.6	94.8	97.8	88.4	96.1
				4	97.4	86.4	94.1	100	89.5	92.7	94.9	98.1
				5	91.7	100	84.7	87.4	96.5	89	99.1	84.4
				6	100	88.1	86.7	96.4	84.6	96.1	88.4	98.1
				7	91.4	88.6	100	96	86.3	94.4	99.8	85.6
		Fig. 3f
				time (day)
				1	29688	22823	30818	27320	22830	29539	27247	30117
				2	27366	32165	23229	26654	26424	30084	31663	21927
				3	30447	27591	22938	31965	30789	31694	33131	21016
				4	26367	26826	30362	21282	31927	21311	27116	33506
				5	31519	22887	28649	27981	26581	22201	28633	30079
				6	22779	28264	26371	32259	27212	22903	27617	32275
				7	21761	28476	31059	30521	21429	32404	27770	35594
		Fig. 3g
				methylene blue (μM)
				0	15970	14985	13766	15361	1986036	1956561	2186835	1807222
				3.12	15008	15784	15193	15539	2198202	2171909	2081901	2233910
				6.25	18628	15263	14477	14635	2396917	2361092	2225379	2288160
				12.5	15211	15133	16188	15682	1748076	1786558	1661339	1697789
				25	18721	14838	14056	14955	614651	648235	550824	571176
				50	14978	14534	15689	15817	182751	121015	125782	95056
				100	17395	17130	17924	15937	83398	108828	115295	101863

## Sheet: Source Data Fig. 4
		Fig. 4b
			TNG patch dosage (µg/24h)
			(-)	12438.4	10488.1	1763.94	6781.14	2156.78
			30	14779.1	29844.8	21903.4	9888.94	12680.2
			130	27389.2	50139.2	45559.1	34287.6	19777.9
			300	46768.8	43578.3	58693.4	16735.1	26011.3
		Fig. 4d
			- TNG patch	781.78	2549.17	1426.03	5241.26	9517.14
			+TNG patch	35424.5	64666.7	46912.3	81901.1	97123.1
		Fig. 4e
			time (hour)
			0	0.12	0.33	0.41	0.24	0.11	0.31	0.34	0.41	0.51	0.11	0.34	0.41
			8	0.62	0.82	0.91	1.24	0.82	1.23	0.87	0.56	1.92	1.46	1.68	2.42
			16	1.14	1.95	1.19	1.13	1.88	1.21	1.65	1.2	3.25	3.65	2.12	2.9
			24	1.11	2.21	0.82	1.36	1.23	0.92	1.91	1.35	2.92	4.21	2.27	3.64
		Fig. 4f
			WT	175	125	50	50	75
			IP -NG patch	550	825	850	800	250
			IP+NG patch	1375	675	925	925	975
			SQ -NG patch	450	925	600	775	650
			SQ +NG patch	13760	9120	6880	15840	7200
		Fig. 4g
			day
			1	10727.3	1519.48	6203.8	31030
			2	131868	132887	88903.1	159273
			3	22636.7	45125.8	52295.4	35179.6
			4	157198	113868	75808.4	102635
			5	46758.5	53884.2	18978	61209.6
			6	82328.5	124841	218864	143509
			7	34332.5	61156.3	86729.9	96063.9
			8	36762.9	26193.7	54309.5	41195.2
			9	6873.69	5922.12	23841.2	38830.8

## Sheet: Source Data Fig. 5
		Fig. 5a
			(-)	28.5299	19.2679	18.1768	17.2227	16.636	22.0805
			DETA NONOate (100 μM)	854.957	720.76	767.014	707.307	683.028	887.733
		Fig. 5b
			day
			0	20.8461	18.517	13.7543	21.567	20.6818	28.3976	23.5919	21.8432
			3	20.4269	19.1565	18.6503	18.7515	102.047	188.626	105.652	98.3392
			7	21.2442	20.6136	19.2608	19.0345	123.494	153.043	127.8	125.709
			10	12.2704	32.0385	22.0603	27.7027	113.527	160.574	142.355	110.507
			14	11.6288	17.7354	21.519	51.2028	129.97	109.377	105.859	119.635
			17	24.305	32.2137	22.91	22.8791	129.604	186.489	148.028	193.405
			21	25.0612	21.4777	23.4805	23.4634	121.895	115.653	149.877	137.773
			24	22.2553	23.2325	25.9874	21.0927	108.522	113.205	125.859	117.384
			28	27.2545	25.4968	21.4367	27.0892	130.17	205.382	118.756	121.66
			31	35.2411	55.1663	12.2108	36.4049	137.427	191.623	133.376	139.238
			35	18.9507	25.7472	23.768	24.9743	117.605	104.93	105.101	121.591
		Fig. 5c
			day
			0	30.5	29.8	27.9	27.8	30.9	29.3	25.6	33.2
			3	11.5	7.8	14.7	15.3	20.7	30.1	20.1	30.6
			7	10.8	16.8	7.9	8.4	20.6	32.4	25.7	30.9
			10	9.9	11.1	17.9	9.7	19.1	30.2	25.9	29.1
			14	10.3	11.6	14.1	18.6	25.6	25.3	33.3	18.2
			17	9.4	9.5	15.3	12.6	25.6	14.2	13.7	22.2
			21	11.4	6.8	5.2	8.9	32.9	18.8	19.3	29.3
			24	7.7	11.3	9.6	11.9	32.3	32.4	14.7	19.8
			28	11.7	6.6	4.8	8.9	21.3	27.6	14.2	20.4
			31	11.8	10	9.4	10.4	32.8	31.2	23.6	21.4
			35	15.9	9.8	13	9.6	31.8	29.1	12.8	30.6
		Fig. 5d
			day
			7	84.882	85.226	90.214	91.074		81.614	87.548	88.924	97.18
			14	82.302	90.988	98.384	88.064		103.2	78.518	79.464	101.738
			21	84.366	97.266	88.494	85.656		84.538	80.238	83.162	87.376
			28	83.936	96.32	92.794	98.04		98.728	84.194	107.758	94.084
			35	75.594	102.942	89.268	102.426		90.214	88.838	110.596	94.256
		Fig. 5e
			day
			7	652.9	664.5	696.8	693.5		681.6	634.1	597.7	634.4
			14	626.4	626.6	662.2	616.2		679.5	637	739.7	580.7
			21	534.7	622.5	628.9	635.3		669.3	639.9	665.6	600.4
			28	746.5	667.6	668.4	647.3		634.4	689.6	612.6	588.9
			35	717.1	698.7	707.9	641.6		646.9	677.1	608.4	566.9
		Fig. 5f
			HEK-293 WT (-)	86.506	80.734	86.58	89.096		80.142	88.06	97.31	74.962
			HEK-293 WT (+)	85.544	77.108	81.548	81.844		61.7456	66.9404	70.189	54.6934
			HEKhNORM3 (-)	88.8	99.678	93.314	91.908		82.88	86.284	97.754	99.012
			HEKhNORM3 (+)	93.462	83.25	94.942	81.992		87.986	81.844	92.5	86.95
		Fig. 5g
			HEK-293 WT (-)	719.9	713.6	736.2	800.4		620.2	772.1	757.8	780.4
			HEK-293 WT (+)	736	742.8	711	617.9		945.287	880.718	978.527	1029.62
			HEKhNORM3 (-)	723.8	708.8	705.8	674.3		760.5	595.2	687.2	654
			HEKhNORM3 (+)	642.4	745.7	736.1	712.2		671.3	768.1	690.5	743.4

## Sheet: Source Data Fig. 6
		Fig. 6a
			day
			0	4.61372	5.12879	6.30588	3.71654	3.76975	4.59631	5.28679	3.29886	3.26579	5.32789	5.99927	4.57426	5.15316	6.84002	3.35572	5.27328
			35	1.24373	1.50024	3.11772	1.04937	4.3406	4.74389	5.67925	5.86142	4.21445	3.45221	5.0648	6.21403	5.95894	3.65394	7.16059	6.82598
		Fig. 6b
			day
			0	44.1	41.1	43.8	41.7	42.6	39.6	41.6	40.5	42.9	39.9	41.6	41.5	41.5	40.6	44.9	40
			35	33.6	38.5	38.5	33.2	45.8	44.3	42	47.7	46.2	43.9	44	48	48	43.8	44	44.5
		Fig. 6c
			day
			0	11.0259	12.0655	11.4637	12.1345	11.5349	11.8951	11.3451	11.8649	11.9857	11.6449	11.6751	11.7851	11.5349	11.7139	11.9555	11.5047
			35	7.75412	5.64157	5.22627	6.93686	12.3006	12.6694	12.2898	12.609	14.9471	12.3092	12.3998	12.5896	12.1496	12.1388	12.5292	12.5098
		Fig. 6d
			day
			0	179.47	194.926	224.383	131.772	148.563	171.758	172.612	139.682	115.374	168.518	230.306	182.602	175.479	261.709	130.962	190.33
			35	25.221	18.751	51.6916	12.8482	176.042	176.063	92.713	228.752	166.626	145.295	213.165	179.111	225.718	113.708	200.914	241.148
		Fig. 6e
			time (min)
			0	7.4	12.9	11.9	12.6	25.1	18.9	26.5	26.1	14.3	23.9	25.3	28.1	27.2	26.1	26.8	22.9
			30	8.9	12.9	12.8	13	30	25.2	25.1	20	29.3	33.3	32	28	29.3	32.3	32.9	32.9
			60	12.4	23.6	18.4	16.3	31	30	31.1	33	32.9	30	33.3	29.1	27.8	33.3	31.6	33
			90	8.6	13	16	5.9	28.6	26	29.1	29.1	25	26.5	27	19.7	20	31	33.3	22.8
			120	5.2	8.3	7.3	6.9	25	19.3	28.6	28	17.3	22.2	23.5	20.8	17.6	21	23.6	21.2
		Fig. 6f
			time (min)
			0	13	15.7	16	12.1	18.8	28	24.8	22.2	17.9	26.5	29	21.1	28	19	31	21
			30	12.4	21.6	16.6	12.5	29.3	31	25.3	20	28.6	32.2	28.7	26.7	29.3	29.6	28.9	23.8
			60	7.4	6.3	6.8	4.6	22	25	29.1	29	27.2	33	24	29	27.8	30	25.2	25.2
			90	8.8	7.2	4.1	5.1	21.5	13.4	21.4	28.8	29	32.2	21	28	17.6	26.2	29.7	18.3
			120	10.2	12.2	4.9	5.5	19	21	17.1	13.2	25.1	25.1	18.2	19.8	28.7	23.3	23.6	16.9
		Fig. 6g
			time (hour)
			0	30.2	21.1	27.2	23.3	16.9	14.5	17.1	10.3
			2	22.4	31.2	28.8	26.3	11.5	17.6	12.5	14.7
			4	28.1	21.9	29.3	28.1	12.4	10.2	19.6	18.2
			6	33.6	30.5	21.7	28.3	9.9	10.4	12.2	16.6
			8	26.2	30.1	24.9	20.5	12.1	7.6	14.8	12.5
			10	27.5	20.3	32.8	29.2	8.3	7.6	14.3	7.3
			12	30.5	31.4	23.6	30.3	9.1	15.9	9.9	12.3
			14	24.1	25.4	19	22.5	9	9.5	16.2	11.5
			16	32.8	23.6	23.8	21.6	7.7	16.6	9.2	12.7
			18	24.9	23.5	28.4	29.7	6.8	8.1	11	14.7
			24	31.9	27.1	26.3	31.3	16.8	12.7	12.3	9.7

## Sheet: Source Data_Extended Data Fig.1
	Extended Data Fig.1,a
		pCK53 (ng)
		0	2.00874	1.74307	1.64364	1.63896	1.72059	1.64052	1.70853	1.61532
		0.032	1.62887	1.52652	1.45113	1.3756	1.61302	1.50755	1.50335	1.49997
		0.16	1.61553	1.32419	1.31403	1.32073	1.25867	1.62094	1.48886	1.74836
		0.8	1.5421	1.36266	1.26092	1.30278	3.0928	3.22509	3.25652	3.81311
		4	2.23627	2.18743	2.15342	2.15397	15.0525	14.1946	14.3083	16.0065
		20	9.32879	9.94886	11.5067	10.5823	99.473	105.405	105.61	114.263
	Extended Data Fig.1,b
		pMMH186 (ng)
		0	7	19	5	7	9	21	39	11
		0.032	519	485	557	575	3582	4580	3704	3130
		0.16	1898	2342	1950	2164	17980	19868	14144	16692
		0.8	9044	10068	8204	9723	79722	78010	62594	70876
		4	34177	40880	33634	40529	332538	359870	264142	308994
		20	181354	207809	192392	219770	1891168	1823750	1655622	1630494

## Sheet: Source Data_Extended Data Fig.2
	Extended Data Fig.2
		Time (hours)
		0	0	1.32	0.83	2.14
		4	4	4.44	2.23	3.32
		8	8	7.63	11.43	8.54
		12	12	14.8	18.15	17.32
		16	16	24.42	21.53	19.51
		20	20	23.53	20.81	23.14
		24	24	21.17	21.15	23.82
		28	28	18.13	14.24	19.58
		32	32	12.93	7.24	11.56
		36	36	8.24	4.54	6.24
		40	40	6.02	4.32	0.91

## Sheet: Source Data_Extended Data Fig.3
	Extended Data Fig.3, a
		sGCα	12.345	12.345	12.345	18.549	18.549	17.549
		sGCβ	10.449	10.449	10.449	14.646	14.646	14.646
		PKG1	503.899	503.899	503.899	504.901	504.901	504.901
		ALDH2	32.637	32.637	32.637	45.999	45.999	45.999
	Extended Data Fig.3, b
		sGCα	0.958	0.458	1.458	0.649	1.649	0.649
		sGCβ	0.16	0.76	0.46	0.573	0.873	1.573
		PKG1β	1.872	1.872	1.272	1.269	2.269	2.269
		ALDH2	1.758	2.758	2.158	1.44	2.04	2.44
		GLP-1				28.709	25.709	27.709
		NLuc	24.107	21.107	23.107

## Sheet: Source Data_Extended Data Fig.4
			Extended Data Fig.4
				1	11.425	11.5193	10.6232	10.9611
				2	11.0983	11.8279	12.7419	12.3373
				3	17.0496	16.8212	15.9242	14.1027
				4	84.5825	89.4219	92.3571	96.4329
				GLP-1 (7-36) (30 nM)	134.724	122.962	129.05	127.317

## Sheet: Source Data_Extended Data Fig.5
	Extended Data Fig.5
		Active GLP-1 (pM)
		0	13.742	21.2716	18.9656	23.8493	14.2465
		30	56.5961	41.05	58.7814	48.5544	44.427
		130	220.076	112.315	88.8553	124.932	187.752
		300	246.689	120.529	188.316	174.381	191.008

[truncated: 2 more sheets: Source Data_Extended Data Fig.6, Source Data_Extended Data Fig.7]
